# Supplementary material for: Primary Chicken and Duck Endothelial Cells Display a Differential Response to Infection with Highly Pathogenic Avian Influenza Virus
Source: Genes (Basel). 2021 Jun 10;12(6):901. doi: 10.3390/genes12060901 (PMC8230508; doi:10.3390/genes12060901)
Supplement: Supplementary file 1 [file genes-12-00901-s001.zip]

Archive with 1 entries (1 files):
- genes-1236809-supplementary.pdf
